# Supplementary material for: A dataset of 200 structured product labels annotated for adverse drug reactions
Source: Sci Data. 2018 Jan 30;5:180001. doi: 10.1038/sdata.2018.1 (PMC5789866; doi:10.1038/sdata.2018.1)
Supplement: Supplementary file 1 [file sdata20181-isa1.zip]

Archive with 3 entries (3 files):
- i_Investigation.txt
- s_study_Demner-Fushman.txt
- a_assay_Demner-Fushman.txt
