# Supplementary material for: A dataset of 200 structured product labels annotated for adverse drug reactions
Source: Sci Data. 2018 Jan 30;5:180001. doi: 10.1038/sdata.2018.1 (PMC5789866; doi:10.1038/sdata.2018.1)
Supplement: Supplementary file 1 [file sdata20181-isa1.zip › i_Investigation.txt]

# Investigation File generated for Scientific Data with Investigation File Authoring Tool version 0.1.0 on 18/12/2017 - This metadata file is CC0
ONTOLOGY SOURCE REFERENCE
Term Source Name	ERO	OBI	OAE	MS
Term Source File	http://data.bioontology.org/ontologies/ERO	http://data.bioontology.org/ontologies/OBI	http://data.bioontology.org/ontologies/OAE	http://data.bioontology.org/ontologies/MS
Term Source Version	2013-08-02	2014-08-18	Vision Release; 1.1.355	4.0.1
Term Source Description	Eagle-I Research Resource Ontology	Ontology for Biomedical Investigations	Ontology of Adverse Events	Mass Spectrometry Ontology
INVESTIGATION
Investigation Identifier
Investigation Title
Investigation Description
Investigation Submission Date
Investigation Public Release Date
INVESTIGATION PUBLICATIONS
Investigation PubMed ID
Investigation Publication DOI
Investigation Publication Author List
Investigation Publication Title
Investigation Publication Status
Investigation Publication Status Term Accession Number
Investigation Publication Status Term Source REF
INVESTIGATION CONTACTS
Investigation Person Last Name
Investigation Person Mid Initials
Investigation Person First Name
Investigation Person Address
Investigation Person Phone
Investigation Person Fax
Investigation Person Email
Investigation Person Affiliation
Investigation Person Roles
Investigation Person Roles Term Accession Number
Investigation Person Roles Term Source REF
STUDY
Study Identifier	10.1038/sdata.2018.1
Study Title	A dataset of 200 structured product labels annotated for adverse drug reactions
Study Submission Date	25/05/2017
Study Public Release Date	30/01/2018
Study Description	http://www.nature.com/articles/sdata20181#abstract
Study File Name	s_study_Demner-Fushman.txt
Comment[Subject Keywords]	//;//;//;//
Comment[Manuscript Licence]	CC BY-4.0
Comment[Experimental Metadata Licence]	CC0
Comment[Supplementary Information File Name]	
Comment[Supplementary Information File Type]	x-zip-compressed
Comment[Supplementary Information File URL]	http://www.nature.com/articles/sdata20181#supplementary-information
Comment[Data Repository]	Open Science Framework;Open Science Framework;Open Science Framework
Comment[Data Record Accession]	doi:10.17605/OSF.IO/6H9Q4 ;doi:10.17605/OSF.IO/N84W3 ;doi:10.17605/OSF.IO/9HSXQ 
Comment[Data Record URI]	http://dx.doi.org/10.17605/OSF.IO/6H9Q4 ;http://dx.doi.org/10.17605/OSF.IO/N84W3;http://dx.doi.org/10.17605/OSF.IO/9HSXQ 
STUDY DESIGN DESCRIPTORS
Study Design Type	data integration objective	source-based data analysis objective	metadata search and retrieval objective
Study Design Type Term Accession Number	ERO:0100092	ERO:0100121	ERO:0100019
Study Design Type Term Source REF	ERO	ERO	ERO
STUDY PUBLICATIONS
Study PubMed ID
Study Publication DOI
Study Publication Author List
Study Publication Title
Study Publication Status
Study Publication Status Term Accession Number
Study Publication Status Term Source REF
STUDY FACTORS
Study Factor Name	Structured Product Label section
Study Factor Type	classified data set
Study Factor Type Term Accession Number	OBI:0000023
Study Factor Type Term Source REF	OBI
STUDY ASSAYS
Study Assay Measurement Type	adverse drug event
Study Assay Measurement Type Term Accession Number	OAE:0000005
Study Assay Measurement Type Term Source REF	OAE
Study Assay Technology Type	digital curation
Study Assay Technology Type Term Accession Number	OBI:0302914
Study Assay Technology Type Term Source REF	OBI
Study Assay Technology Platform	""
Study Assay File Name	a_assay_Demner-Fushman.txt
STUDY PROTOCOLS
Study Protocol Name	Extraction of the drug label sections	Exhaustive manual annotation of the section text	Manual normalisation of the ADRs	Quality Assurance (QA)	Generation of the final databases
Study Protocol Type	database source	data annotation objective	normalization data transformation	quality control	database creation objective
Study Protocol Type Term Accession Number	MS:1001012	http://www.ebi.ac.uk/efo/swo/SWO_0000467	OBI:0200169	ERO:0001219	http://www.ebi.ac.uk/efo/swo/SWO_0000509
Study Protocol Type Term Source REF	MS	ERO	OBI	ERO	ERO
Study Protocol Description					
Study Protocol URI	""	""	""	""	""
Study Protocol Version					
Study Protocol Parameters Name	""	""	""	""	""
Study Protocol Parameters Name Term Accession Number	""	""	""	""	""
Study Protocol Parameters Name Term Source REF	""	""	""	""	""
Study Protocol Components Name	""	""	""	""	""
Study Protocol Components Type	""	""	""	""	""
Study Protocol Components Type Term Accession Number	""	""	""	""	""
Study Protocol Components Type Term Source REF	""	""	""	""	""
STUDY CONTACTS
Study Person Last Name	Demner-Fushman	Shooshan	Rodriguez	Aronson	Lang	Rogers	Roberts	Tonning
Study Person First Name	Dina	Sonya E.	Laritza	Alan R.	Francois	Willie	Kirk	Joseph
Study Person Mid Initials								
Study Person Email	ddemner@mail.nih.gov	""	""	""	""	""	""	""
Study Person Phone								
Study Person Fax								
Study Person Address								
Study Person Affiliation	U.S. National Library of Medicine, NIH, 8600 Rockville Pike, Bethesda, MD 20894, USA	U.S. National Library of Medicine, NIH, 8600 Rockville Pike, Bethesda, MD 20894, USA	U.S. National Library of Medicine, NIH, 8600 Rockville Pike, Bethesda, MD 20894, USA	U.S. National Library of Medicine, NIH, 8600 Rockville Pike, Bethesda, MD 20894, USA	U.S. National Library of Medicine, NIH, 8600 Rockville Pike, Bethesda, MD 20894, USA	U.S. National Library of Medicine, NIH, 8600 Rockville Pike, Bethesda, MD 20894, USA	UT Health School of Biomedical Informatics, 7000 Fannin St., Houston, TX 77030, USA	Office of New Drugs, Center for Drug Evaluation and Research, U.S. Food and Drug Administration, 10001 New Hampshire Ave, Silver Spring, MD 20903, USA
Study Person Roles								
Study Person Roles Term Accession Number								
Study Person Roles Term Source REF								
Comment[Study Person ORCID]	0000-0002-4361-5799							
Comment[Funder]								
Comment[FundRef ID]								
Comment[Funder Term Source REF]								
Comment[Grant Identifier]								
