# Supplementary material for: A dataset of 200 structured product labels annotated for adverse drug reactions
Source: Sci Data. 2018 Jan 30;5:180001. doi: 10.1038/sdata.2018.1 (PMC5789866; doi:10.1038/sdata.2018.1)
Supplement: Supplementary file 1 [file sdata20181-isa1.zip › s_study_Demner-Fushman.txt]

Source Name	Comment[source data URL]	Protocol REF	Sample Name	Factor Value[Structured Product Label section]
FDA approved drugs		Extraction of the drug label sections	recently approved drugs	section
DailyMed site	https://dailymed.nlm.nih.gov/dailymed/	Extraction of the drug label sections	Structured Product Labels	section
Labelled adverse reactions database		Extraction of the drug label sections	Labelled adverse reactions	section
