# Supplementary material for: A dataset of 200 structured product labels annotated for adverse drug reactions
Source: Sci Data. 2018 Jan 30;5:180001. doi: 10.1038/sdata.2018.1 (PMC5789866; doi:10.1038/sdata.2018.1)
Supplement: Supplementary file 1 [file sdata20181-isa1.zip › a_assay_Demner-Fushman.txt]

Sample Name	Protocol REF	Protocol REF	Protocol REF	Protocol REF	Protocol REF	Assay Name	Raw Data File	Comment[Data Repository]	Comment[Data Record Accession]	Comment[Data Record URI]
recently approved drugs	Extraction of the drug label sections	Exhaustive manual annotation of the section text	Manual normalisation of the ADRs	Quality Assurance (QA)	Generation of the final databases	SPL-ADR-200db Training set	doi:10.17605/OSF.IO/6H9Q4	Open Science Framework	doi:10.17605/OSF.IO/6H9Q4	http://dx.doi.org/10.17605/OSF.IO/6H9Q4
Structured Product Labels	Extraction of the drug label sections	Exhaustive manual annotation of the section text	Manual normalisation of the ADRs	Quality Assurance (QA)	Generation of the final databases	SPL-ADR-200db Training set	doi:10.17605/OSF.IO/6H9Q4	Open Science Framework	doi:10.17605/OSF.IO/6H9Q4	http://dx.doi.org/10.17605/OSF.IO/6H9Q4
Labelled adverse reactions	Extraction of the drug label sections	Exhaustive manual annotation of the section text	Manual normalisation of the ADRs	Quality Assurance (QA)	Generation of the final databases	SPL-ADR-200db Training set	doi:10.17605/OSF.IO/6H9Q4	Open Science Framework	doi:10.17605/OSF.IO/6H9Q4	http://dx.doi.org/10.17605/OSF.IO/6H9Q4
recently approved drugs	Extraction of the drug label sections	Exhaustive manual annotation of the section text	Manual normalisation of the ADRs	Quality Assurance (QA)	Generation of the final databases	SPL-ADR-200db Test set	doi:10.17605/OSF.IO/N84W3	Open Science Framework	doi:10.17605/OSF.IO/N84W3	http://dx.doi.org/10.17605/OSF.IO/N84W3
Structured Product Labels	Extraction of the drug label sections	Exhaustive manual annotation of the section text	Manual normalisation of the ADRs	Quality Assurance (QA)	Generation of the final databases	SPL-ADR-200db Test set	doi:10.17605/OSF.IO/N84W3	Open Science Framework	doi:10.17605/OSF.IO/N84W3	http://dx.doi.org/10.17605/OSF.IO/N84W3
Labelled adverse reactions	Extraction of the drug label sections	Exhaustive manual annotation of the section text	Manual normalisation of the ADRs	Quality Assurance (QA)	Generation of the final databases	SPL-ADR-200db Test set	doi:10.17605/OSF.IO/N84W3	Open Science Framework	doi:10.17605/OSF.IO/N84W3	http://dx.doi.org/10.17605/OSF.IO/N84W3
recently approved drugs	Extraction of the drug label sections	Exhaustive manual annotation of the section text	Manual normalisation of the ADRs	Quality Assurance (QA)	Generation of the final databases	SPL-ADR-200db ADRs by section	doi:10.17605/OSF.IO/9HSXQ	Open Science Framework	doi:10.17605/OSF.IO/9HSXQ	http://dx.doi.org/10.17605/OSF.IO/9HSXQ
Structured Product Labels	Extraction of the drug label sections	Exhaustive manual annotation of the section text	Manual normalisation of the ADRs	Quality Assurance (QA)	Generation of the final databases	SPL-ADR-200db ADRs by section	doi:10.17605/OSF.IO/9HSXQ	Open Science Framework	doi:10.17605/OSF.IO/9HSXQ	http://dx.doi.org/10.17605/OSF.IO/9HSXQ
Labelled adverse reactions	Extraction of the drug label sections	Exhaustive manual annotation of the section text	Manual normalisation of the ADRs	Quality Assurance (QA)	Generation of the final databases	SPL-ADR-200db ADRs by section	doi:10.17605/OSF.IO/9HSXQ	Open Science Framework	doi:10.17605/OSF.IO/9HSXQ	http://dx.doi.org/10.17605/OSF.IO/9HSXQ
